# Supplementary material for: CO2-dependent migration and relocation of LCIB, a pyrenoid-peripheral protein in Chlamydomonas reinhardtii
Source: Plant Physiol. 2021 Nov 16;188(2):1081–94. doi: 10.1093/plphys/kiab528 (PMC8825250; doi:10.1093/plphys/kiab528)
Supplement: kiab528_Supplementary_Data [file kiab528_supplementary_data.zip]

Archive with 4 entries (4 files):
- Movie S1.mov
- Movie S2.mov
- Movie S3.mov
- PP2021RA00971R1_Supplemental_Material.pdf
